# Supplementary material for: Uncovering precision phenotype-biomarker associations in traumatic brain injury using topological data analysis
Source: PLoS One. 2017 Mar 3;12(3):e0169490. doi: 10.1371/journal.pone.0169490 (PMC5336356; doi:10.1371/journal.pone.0169490)
Supplement: S1 Dataset — Variables included in this minimal dataset are those described in Table 2 as well as GOS-E and selected SNPs for PARP1, ANKK1, COMT and DRD2 used for hypothesis testing. The first column of the dataset is the global unique identifier for the TRACK-TBI pilot dataset, which can be used to link to additional variables from these patients in the full dataset stored in the Federal Interagency Traumatic Brain Injury Research (FITBIR) informatics system (https://fitbir.nih.gov/) and the One Mind Portal (http://onemind.org/Our-Solutions/One-Mind-Portal). Access to the full dataset can be requested by qualified researchers through these data portals. (XLSX) [file pone.0169490.s010.xlsx]

## Sheet: Dataset
PatientNum	Marshall	Rotterdam	CT_INTRACRANIAL_FINAL	SKULLFX	SKULLBASEFX	FACIALFX	EDH_FINAL	SDH_FINAL	SAH_FINAL	CONTUSION_FINAL	MIDLINESHIFT_FINAL	CISTERNCOMP_FINAL	MR_result	GOSE_OverallScore3M	GOSE_OverallScore6M	PTSD_6mo	WAIS_PSI_Composite_6mo	CVLTShortDelayCuedRecallStandardScore_6mo	CVLTLongDelayCuedRecallStandardScore_6mo	rs4680	rs6277	rs3219119	rs11604671	rs4938016	rs1800497
BR-1001	1	2	0	0	0	0	0	0	0	0	0	0
BR-1003	1	2	0	0	0	0	0	0	0	0	0	0								2					2
BR-1004	1	2	0	0	0	1	0	0	0	0	0	0		8	8	0	89	0.5	0
BR-1006	1	2	0	0	0	0	0	0	0	0	0	0								2					2
BR-1007	2	2	0	0	0	0	0	0	0	0	0	0	0							2					3
BR-1008	1	2	0	0	0	1	0	0	0	0	0	0	0	6	5	0	81	0.5	1
BR-1009	4	3	1	1	1	0	0	1	1	1	1	0		7						2					1
BR-1010	1	2	0	0	0	0	0	0	0	0	0	0	0							3					3
BR-1011	1	2	0	0	0	0	0	0	0	0	0	0	0
BR-1012	1	2	0	0	0	0	0	0	0	0	0	0		5						2					1
BR-1013	1	2	0	0	0	0	0	0	0	0	0	0	0	8	8	0	97	1.5	0.5	3	2	1	2	2	1
BR-1014	1	2	0	0	0	0	0	0	0	0	0	0								3					2
BR-1015	1	2	0	0	0	0	0	0	0	0	0	0	0	8	8	0	111	-0.5	0	1	3	1	1	3	1
BR-1016	1	2	0	0	0	1	0	0	0	0	0	0	0	8	8	0	114	0.5	0.5	3	3	1	1	3	1
BR-1017	1	2	0	1	0	0	0	0	0	0	0	0	0	7						3					1
BR-1018	1	2	0	0	0	0	0	0	0	0	0	0	0	7	7					2	2	3	2	3	2
BR-1019	1	2	0	0	0	0	0	0	0	0	0	0	0	7						2					1
BR-1020	1	2	0	0	0	0	0	0	0	0	0	0		6						1					1
BR-1021	1	2	0	0	0	0	0	0	0	0	0	0		4
BR-1023	1	2	0	0	0	0	0	0	0	0	0	0	0
BR-1024	1	2	0	0	0	0	0	0	0	0	0	0	0	6	7	1	81	0.5	0.5	3	2	1	2	3	2
BR-1025	2	3	0	0	0	0	0	0	0	0	0	0	1	5	8	0	94	-1	-1	3	3	3	1	3	1
BR-1026	1	2	0	0	0	0	0	0	0	0	0	0
BR-1027	1	2	0	1	1	0	0	0	0	0	0	0
BR-1028	2	3	0	0	0	0	0	0	0	0	0	0		3						1					2
BR-1029	1	2	0	0	0	0	0	0	0	0	0	0	0	4	5	1		2	2.5	2	1	1	3	1	1
BR-1030	2	3	0	0	0	0	0	0	0	0	0	0								2					1
BR-1031	1	2	0	0	0	0	0	0	0	0	0	0	0	8	8	0	100	-0.5	-0.5
BR-1032	2	3	1	0	0	0	0	0	0	0	0	0		4	4	0	94	-1	-1	1	3	1	1	3	1
BR-1033	1	2	0	0	0	0	0	0	0	0	0	0	0	5						1					3
BR-1035	1	2	0	0	0	0	0	0	0	0	0	0								3					2
BR-1036	2	3	1	1	1	0	0	1	1	1	0	0
BR-1037	1	2	0	0	0	0	0	0	0	0	0	0	1	8	8	0	102	-0.5	0	1	1	1	3	2	2
BR-1038	1	2	0	0	0	0	0	0	0	0	0	0
BR-1039	1	2	0	0	0	0	0	0	0	0	0	0	1	8						3					1
BR-1040	1	2	0	0	0	0	0	0	0	0	0	0
BR-1041	1	2	0	0	0	0	0	0	0	0	0	0	1	8	7	0	97	1	1	1	2	3	2	2	1
BR-1042	1	2	0	0	0	0	0	0	0	0	0	0								2					1
BR-1043	6	6	1	0	0	0	0	1	1	1	1	1		1	1
BR-1044	1	2	0	0	0	0	0	0	0	0	0	0	1	7						1					1
BR-1045	1	2	0	0	0	0	0	0	0	0	0	0
BR-1046	1	2	0	0	0	0	0	0	0	0	0	0		7
BR-1047	1	2	0	0	0	0	0	0	0	0	0	0								3					1
BR-1048	2	3	1	1	0	1	0	1	1	1	0	1		7	5	1	89	-1.5	-1.5	2	2	1	2	2	1
BR-1049	1	2	0	0	0	0	0	0	0	0	0	0		6
BR-1050	2	2	1	1	0	0	0	0	0	1	0	0	1	7
BR-1051	1	2	0	0	0	0	0	0	0	0	0	0		6
BR-1052	1	2	0	0	0	0	0	0	0	0	0	0	1	8	7	0	84	1	1	2	2	2	2	3	2
BR-1053	2	2	0	0	0	0	0	0	0	0	0	0		7	8	0	108	-0.5	0
BR-1054	1	2	0	0	0	0	0	0	0	0	0	0	0	8	8	0	114	0	0	2	3	3	1	3	1
BR-1055	1	2	0	0	0	0	0	0	0	0	0	0
BR-1056	2	2	1	0	0	0	0	1	1	0	0	0		6						1					1
BR-1057	2	3	1	1	0	0	0	1	1	1	0	0								2					1
BR-1058	2	3	1	0	0	0	0	1	1	1	0	0	1	4	3	0	76			2	2	1	2	3	2
BR-1059	1	2	0	0	0	0	0	0	0	0	0	0	0							3					1
BR-1060	1	2	0	0	0	0	0	0	0	0	0	0	0	8						2					1
BR-1061	1	2	0	0	0	0	0	0	0	0	0	0		8						2					1
BR-1062	1	2	0	0	0	0	0	0	0	0	0	0								1					1
BR-1063	2	3	1	0	0	0	0	0	0	0	0	0								2					1
BR-1064	1	2	0	0	0	0	0	0	0	0	0	0								3					2
BR-1065	2	3	1	0	0	0	0	1	1	1	0	0								1					2
BR-1066	3	4	1	0	0	0	0	0	0	1	1	1	1	3
BR-1067	5	5	1	0	0	0	0	1	1	0	1	1	1
BR-1068	1	2	0	0	0	0	0	0	0	0	0	0	0	8
BR-1069	1	2	0	0	0	0	0	0	0	0	0	0	0	7	5	0	74	0.5		3	2	1	2	2	1
BR-1070	2	3	1	0	0	0	0	1	1	0	0	0	1	2	3
BR-1071	1	2	0	0	0	0	0	0	0	0	0	0
BR-1072	2	3	1	0	0	1	0	0	0	1	0	0	1	3	4
BR-1073	2	1	1	1	0	0	1	0	0	1	0	0		8						2					2
BR-1074	1	2	0	0	0	0	0	0	0	0	0	0		8						2					1
BR-1075	1	2	0	0	0	0	0	0	0	0	0	0		8
BR-1076	1	2	0	0	0	0	0	0	0	0	0	0		8	8					2	2	1	2	3	2
BR-1077	1	2	0	0	0	0	0	0	0	0	0	0	0							2					1
BR-1078	3	4	1	1	0	0	0	1	1	1	0	1		1	1					3	2	3	2	2	1
BR-1079	2	2	1	0	0	0	0	0	0	0	0	0	2	6	8	0	92	1	1
BR-1080	1	2	0	0	0	0	0	0	0	0	0	0								1					1
BR-1081	1	2	0	0	0	0	0	0	0	0	0	0		8						2					2
BR-1082	1	2	0	0	0	0	0	0	0	0	0	0
BR-1083	1	2	0	0	0	0	0	0	0	0	0	0			6	1	79	-0.5	-1.5
BR-1084	1	2	0	0	0	0	0	0	0	0	0	0	1	8	8	0	102	0.5	0.5	1	2	3	2	2	1
PI-1001	2	2	1	0	0	0	0	1	1	0	0	0	1	7	8	0	108	0.5	1	3	2	3	2		1
PI-1002	3	4	1	0	0	0	0	1	1	1	0	1		5	5	1		0.5	0
PI-1003	2	3	1	0	0	0	0	0	0	0	0	0		7	7	0	120
PI-1004	2	2	0	0	0	0	0	0	0	0	0	0	0	7	8	0	86	-1	-1.5	2	1	1	3	2	2
PI-1005	2	3	1	0	0	0	0	1	1	1	0	0		3	3					2	1	3	3	2	2
PI-1006	2	2	1	0	0	0	0	1	1	0	0	0	1	8	8	0	89	-0.5	-0.5	1	2	3	2	2	1
PI-1007	2	3	0	0	0	0	0	0	0	0	0	0	0	6						2					1
PI-1008	2	3	1	1	1	1	0	1	1	1	0	0	1	6	7	0	68	-2	-2.5	2	1	2	2	2	1
PI-1009	2	3	1	0	0	0	0	0	0	1	0	0		7	7	0	129	0.5	0	3	1	3	3	2	2
PI-1010	1	2	0	0	0	0	0	0	0	0	0	0		7	6		89	0	0	3	1	3	3	2	2
PI-1011	3	4	1	1	0	1	0	1	1	1	0	1		7	6	1	92	-1.5	-2.5	1	2	1	2	2	1
PI-1012	2	3	1	0	0	0	0	0	0	1	0	0								1					2
PI-1013	2	3	1	1	1	0	0	1	0	1	0	0	1	7	7	0	132	0.5	1	1	1	1	3	1	2
PI-1014	5	6	1	1	0	0	0	1	1	1	1	1		1	1
PI-1015	5	5	1	1	0	1	0	1	1	1	1	1		8	6	0	94	1	0.5	1	3	3	1	3	1
PI-1016	2	3	0	0	0	0	0	0	0	0	0	0	1							2					2
PI-1017	2	3	1	1	1	0	0	1	1	1	0	0		5	6	0	100			3	1	2	3	2	2
PI-1018	1	2	0	1	0	1	0	0	0	0	0	0		7	7					1	3	3	1	3	1
PI-1019	2	3	0	0	0	1	0	0	0	0	0	0		6	7	0	102	-1.5	-1
PI-1020	2	2	1	1	0	0	0	0	0	0	0	0		1	1					3	2	1	2	2	1
PI-1021	2	2	1	0	0	0	0	0	0	0	0	0		5	6	0	97	0.5	0	2	2	3	2	2	1
PI-1022	2	2	1	0	0	0	0	1	1	0	1	0		7	8					1	3	3	1	3	1
PI-1023	2	3	0	0	0	0	0	0	0	0	0	0								2					2
PI-1024	2	2	1	1	1	1	1	0	0	0	0	0		8	8	0	114	-0.5	-0.5	3	2		2	2	1
PI-1025	2	2	1	1	1	0	0	1	1	1	0	0	1	8	8	0	117			1	3	3	1	3	1
PI-1026	2	3	1	0	0	0	0	1	1	0	0	0	1	7	7	1	92	-1	-3	1	1	3	3	1	1
PI-1027	2	3	1	0	0	0	0	0	0	1	0	0
PI-1028	2	3	1	0	0	0	0	0	0	1	0	0		5	5	0	105	-2	-2	2	2	3	2	2	1
PI-1029	6	3	1	1	0	0	1	1	1	1	0	1		5	5	0	81	-1	-3
PI-1030	2	2	1	0	0	0	0	1	1	0	0	0		8	8					2	2		2	2	1
PI-1031	3	4	1	1	0	0	0	1	1	1	0	1		3	3	0	81	-2	-2.5	2	1	1	3	2	2
PI-1032	2	3	1	1	0	0	0	0	0	1	0	0		7	6	1	74	-3	-2.5	2	1	2	3	1	1
PI-1033	2	2	1	0	0	0	0	0	0	0	0	0		7	7	0	81	-0.5	0	2	2	1	2	2	1
PI-1034	2	2	1	0	0	0	0	0	0	1	0	1		5	6	0	100	-1	-2	1	2	2	2	2	1
PI-1035	1	2	0	0	0	0	0	0	0	0	0	0			3	0				2	2	2	1	3	1
PI-1036	2	3	1	1	1	1	0	1	1	1	0	0		5	4		97	1	1	3	2	2	2	3	2
PI-1037	2	3	1	0	0	0	0	1	1	1	0	0		3	6	0				2	2	2	2	2	1
PI-1038	2	2	1	0	0	0	0	1	1	1	0	0		7
PI-1039	2	3	1	0	0	0	0	1	1	1	0	0		8	8	0	111	0	0.5	2	3	1	1	3	1
PI-1040	2	3	1	0	0	0	0	1	1	1	0	1		6						2					2
PI-1041	2	3	1	1	0	0	1	1	1	1	0	0								2					2
PI-1042	3	3	1	1	0	0	0	1	1	1	0	1		5	3	0	79	0	-0.5	1	1	3	3	1	1
PI-1043	2	3	0	0	0	0	0	0	0	0	0	0		8	8	0	122	0.5	0.5	2	3	3	1	3	1
PI-1044	2	3	1	0	0	0	0	1	1	0	0	0		4	3	0	74	-3	-2.5	2	2	1	2	3	2
PI-1045	2	2	1	1	0	1	0	1	1	1	0	0		6						2					2
PI-1046	4	5	1	1	1	1	0	1	1	0	1	1		2	2					1	2	3	2	2	2
PI-1047	2	3	1	0	0	0	0	0	0	1	0	0		6	6
PI-1048	2	3	1	0	0	0	0	0	0	1	0	0	1	6	6	0				2	1	2	3	2	2
PI-1049	2	2	1	1	0	1	0	0	0	1	0	0								2					1
PI-1050	2	2	1	0	0	0	0	1	1	0	0	0		5	3	0				2	3	3	1	3	1
PI-1051	5	5	1	0	0	0	0	1	1	1	1	1		1	1					2	3	2	1	3	1
PI-1052	5	4	1	1	1	0	1	0	0	1	1	1		1	1					2	2	1	3	2	2
PI-1053	5	5	1	1	0	1	0	1	1	0	1	1	1	1	1					2	3	3	1	3	1
PI-1054	2	3	1	0	0	0	0	1	1	0	0	0		6	6	0	102	0.5	0	2	2	2	2	2	1
PI-1055	2	2	1	0	0	0	0	0	1	0	0	0		7	8	0	76	-1	-1	1	2	1	2	2	1
PI-1056	2	2	1	0	0	1	0	0	0	0	0	0		3	3	0	65			1	3	3	1	3	1
PI-1057	2	2	1	0	0	1	0	0	0	1	0	0	1	6	5	1	94	-0.5	-0.5	1	3	3	1	3	1
PI-1058	2	3	1	0	0	0	0	0	0	0	0	0
PI-1059	2	3	1	0	0	1	0	1	1	1	0	0	1	7	7		120	1.5	1	2	3	3	1	3	1
PI-1060	2	3	1	0	0	0	0	0	0	1	0	1		7	7					2	3	2	1	3	1
PI-1061	2	2	1	0	0	0	0	1	1	1	0	0		1	1					2	2	3	2	2	1
PI-1062	3	5	1	1	1	1	0	0	0	1	0	1		3	4	0		-2.5	-3.5	1	2	2	2	3	2
PI-1063	2	2	1	0	0	0	0	0	0	1	0	0	1							1					2
PI-1064	2	2	1	1	1	0	0	0	0	1	0	0								1					1
PI-1065	6	5	1	1	0	0	0	1	1	1	1	1		1	1					2	2	3	2	3	2
PI-1066	2	3	1	0	0	0	0	0	0	0	0	0			5	1				3	3	3	1	3	1
PI-1067	2	2	1	1	1	0	1	0	0	0	0	0	1	7	8	0	117	-1.5	-1.5
PI-1068	2	2	1	0	0	0	0	1	1	0	0	0		7	7	0	89	-2.5	-3	1	1	3	3	1	1
PI-1069	1	2	1	0	0	0	0	0	0	0	0	1		5	8	0	105	-1.5	-1.5	3	3		1	3	1
PI-1070	2	3	0	0	0	0	0	0	0	0	0	0		7						1					2
PI-1071	2	2	1	1	1	1	1	1	1	1	0	0		3	3	1	65	-1	-1	1	1	3	3	1	1
PI-1072	2	2	1	0	0	0	0	0	0	0	0	0		6	7	0	105	-2.5	-2.5	1	2	2	2	2	1
PI-1073	2	2	1	0	0	0	0	0	0	0	0	0		7	7	0	127	0	-0.5	2	2	3	3	3	3
PI-1074	2	2	1	0	0	0	0	1	1	0	0	0		8	8	0
PI-1075	4	5	1	1	0	0	0	1	1	1	1	1		6	6	1	89	-0.5	-1	3	1	1	3	1	1
PI-1076	5	4	1	1	1	1	1	1	1	1	1	1		5	7	0	100	-0.5	0	3	2	2	2	3	2
PI-1077	3	4	1	0	0	0	0	1	1	1	0	1	1	3	3	0	50	-1.5	-3	3	2	2	2	3	2
PI-1078	4	3	1	0	0	0	0	1	1	0	1	0		7	7					1	3	2	1	3	1
PI-1079	2	2	1	0	0	0	0	1	1	0	0	0		8	8	0	97	-1	-1	3	3	1	1	3	1
PI-1080	2	2	1	0	0	0	0	0	0	0	0	0	1	6	6	1	124	-1	-0.5	1	2	3	2	2	1
PI-1081	2	3	1	1	1	1	0	1	1	1	0	0	1	3	5	0	68	-2	-2	2	2	2	2	3	2
PI-1082	5	2	1	1	0	0	1	0	0	1	0	0	1	6	6	0				2	2	3	2	2	1
PI-1083	5	3	1	0	0	0	0	1	1	0	1	0		3	3
PI-1084	2	2	1	0	0	0	0	1	1	0	0	0	1	8	8	0	89	-0.5	0	2	1	3	3	2	2
PI-1085	2	2	1	0	0	0	0	1	1	0	0	0		6						2					1
PI-1086	5	4	1	0	0	0	0	1	1	0	0	1	1	4	5	0	102	0	0	3	2	1	2	2	1
PI-1087	1	2	0	0	0	0	0	0	0	0	0	0	1	8	8					3	2	3	2	2	1
PI-1088	2	2	1	1	1	1	1	1	1	1	0	0	1	4	8	0	92	-1.5	-2	2	1	2	3	1	1
PI-1089	2	3	1	0	0	0	0	1	1	1	0	0	1	5	6	1	94	1	0.5	1	2	3	3	2	2
PI-1090	2	3	1	0	0	0	0	1	1	0	0	1		6	7	0	100	-1	-1	1	3	3	2	3	2
PI-1091	3	4	1	0	0	0	0	1	1	0	0	1	1	1	1					1	2	2	2	2	1
PI-1092	3	5	1	0	0	0	0	0	0	1	0	1		3	3					1	2	3	3	2	2
PI-1093	6	2	1	1	0	0	1	1	1	1	0	0		7	8	0	105	1	0.5
PI-1094	2	2	1	1	1	0	1	0	0	0	0	0		8	7	0	117	1	1	2	1	3	3	1	1
PI-1095	2	2	1	0	0	0	0	1	1	0	0	0	1		8	0		-0.5	0	3	2	1	2	2	2
PI-1096	2	2	1	0	0	0	0	1	1	0	0	0		8	7	0	81	-0.5	-0.5
PI-1097	2	3	1	0	0	1	0	0	0	0	0	0		7	7	0				2	1	2	3	3	3
PI-1098	5	4	1	0	0	0	0	1	1	0	1	1	1	1	1					2	3	2	1	3	1
PI-1099	2	3	0	1	0	1	0	0	0	0	0	0		8
PI-1100	3	2	1	0	0	0	0	0	0	0	0	1	1	3	4	0	74	-2	-2	2	1	2	3	3	3
PI-1101	2	2	1	1	0	0	0	1	1	1	0	0								2					3
PI-1102	2	3	1	0	0	0	0	0	0	0	0	0								3					2
PI-1103	5	5	1	1	1	0	0	1	1	1	1	1	1	3	3					2	3	3	1	3	1
PI-1104	5	4	1	1	1	0	0	1	1	1	1	1	1	3	3	0	68			1	2	3	2	2	1
PI-1105	2	2	1	1	0	1	1	0	0	0	0	0	1	7	8	0	117	0	-1
PI-1106	2	3	1	0	0	0	0	0	0	0	0	0		8	8					3	3	3	1	3	1
PI-1107	2	2	1	0	0	1	0	1	1	0	0	0		6	6	1	92	0	0
PI-1108	2	3	1	0	0	0	0	0	0	0	0	0		6	7	0	92	-0.5	-1	3	2	3	2	3	2
PI-1109	2	3	0	0	0	0	0	0	0	0	0	0		8	8	0	100	-0.5	-0.5
PI-1110	6	4	1	0	0	1	0	0	0	0	1	1	1		4	0	92	-1.5	-1.5
PI-1111	2	3	1	0	0	0	0	1	1	0	0	0	1	4	6	0	111	-3.5	-2.5	3	3	1	1	3	1
PI-1112	2	3	0	0	0	0	0	0	0	0	0	0		8	8	0	86	-1	-1	1	2	3	2	2	1
PI-1113	5	6	1	1	1	1	0	1	1	1	1	1		1	1					2	2	2	2	2	1
PI-1114	2	2	1	0	0	0	0	0	0	0	0	0								2					1
PI-1115	2	3	1	1	0	0	0	1	1	1	0	0			8					2	2	2	2	2	2
PI-1116	3	4	1	1	1	0	0	1	1	1	0	1		7	7	0	132	1	1	2	2	2	2	3	2
PI-1117	2	2	1	1	1	1	0	1	1	0	0	0	1	5	7	0	92	0	0
PI-1118	2	3	0	1	1	1	0	0	0	0	0	0			8	0				2	1	3	2	3	2
PI-1119	6	5	1	0	0	0	0	1	1	1	1	1	1	6	7	0	56	-1	-0.5	3	2	2	2	3	2
PI-1120	2	2	1	1	1	0	0	0	0	1	0	0		8	8					1	3	3	1	3	1
PI-1121	2	3	1	0	0	0	0	0	0	0	0	0		6	7	0	108	-2	-2	1	3	3	2	3	2
PI-1122	2	2	1	0	0	0	0	1	1	0	0	0								2					1
PI-1123	1	2	0	1	0	0	0	0	0	0	0	0		8	8	0				2	3	3	1	3	1
PI-1124	2	3	1	0	0	0	0	1	1	0	0	0	1	5	6					2	2	3	2	2	1
PI-1125	2	3	1	1	0	1	1	1	1	1	0	0		8	8					3	1	3	3	3	1
PI-1126	3	4	1	0	0	0	0	1	1	1	0	1		5	5	0	105	0	-0.5	1	2	1	2	2	1
PI-1127	2	2	1	0	0	0	0	0	0	0	0	0								3					3
PI-1128	2	2	1	0	0	1	0	1	1	0	0	0		8	6	0	81	1.5	1.5	1	2	2	2	3	2
PI-1129	2	2	1	0	0	0	0	0	0	0	0	0	1		8					2	1	2	3	1	1
PI-1130	3	4	1	0	0	0	0	1	1	1	0	1		5	6	0	105	-1	-1	1	2	3	2	2	1
PI-1131	6	5	1	0	0	0	0	1	1	1	1	1		1	1					2	2	3	2	2	2
PI-1132	2	3	1	0	0	0	0	1	1	1	0	0		6	7	1	92	-0.5	-1	3	1	3	3	1	1
PI-1133	5	5	1	1	0	0	1	0	0	1	1	1
PI-1134	2	3	1	0	0	0	0	0	0	0	0	0								2					1
PI-1135	3	4	1	1	1	1	1	1	1	1	0	1		6	5		71	1.5	1	1	2	2	2	3	2
PI-1136	2	3	1	1	0	0	0	0	0	1	0	0		4	6	0	74
PI-1137	5	4	1	0	0	0	0	1	0	0	1	1		1	1
PI-1138	2	2	0	1	1	0	0	0	0	0	0	0		8	8
PI-1139	2	2	1	0	0	0	0	1	1	0	0	0
PI-1140	3	4	1	0	0	0	0	1	1	1	1	1	1
PI-1141	2	2	1	0	0	0	0	1	1	0	0	0		7	7	0
PI-1142	2	3	0	0	0	0	0	0	0	0	0	0		6	8
PI-1143	2	3	1	0	0	0	0	0	0	1	0	0		6	6	0	105	0.5	0.5
PI-1144	3	4	1	1	1	0	0	0	0	1	0	1	1	3	4	0	89	-3	-3.5
PI-1145	5	6	1	1	0	1	0	1	1	1	1	1		1	1
PI-1146	2	2	1	0	0	1	0	1	1	0	0	0		4	3
PI-1147	2	2	1	0	0	0	0	1	1	0	0	0	1	6
PI-1148	2	3	1	0	0	0	0	1	1	1	0	0		8	8			-0.5	0
PI-1149	2	3	0	0	0	0	0	0	0	0	0	0
PI-1150	1	2	0	0	0	0	0	0	0	0	0	0
PI-1151	3	5	1	1	1	1	0	0	0	1	0	1
PI-1152	5	6	1	1	0	0	0	1	1	1	1	1
PI-1153	2	3	1	1	1	0	0	0	0	0	0	0
PI-1154	2	3	1	1	0	1	0	1	1	0	0	0		8	5	0	94	-2	-2.5
PI-1155	2	3	0	0	0	0	0	0	0	0	0	0	1	4	6	0	97	-1.5	-0.5
PI-1156	2	3	1	1	1	1	0	0	0	1	0	0	1	6	7	0	111	0.5	0
PI-1157	5	3	1	1	0	1	0	1	1	0	0	0		6
PI-1158	2	3	1	0	0	0	0	1	1	1	0	0		8	8	0	100	-1	-0.5
PI-1159	2	3	1	0	0	0	0	1	1	0	0	0		6	7	1	97	-4	-3.5
PI-1160	2	2	1	0	0	0	0	0	0	0	0	0	1	7	8	0	84	-2	-2.5
PI-1161	4	3	1	0	0	0	0	1	1	0	0	0		1	1
PI-1162	2	3	1	0	0	0	0	0	0	1	0	0		7	6	1	65	-1	-1
PI-1163	2	3	1	0	0	0	0	0	0	1	0	0
PI-1164	2	2	1	0	0	0	0	0	0	0	0	0		5	5	0	117	1	1
PI-1165	2	2	1	1	1	0	0	1	1	1	0	0
PI-1166	2	2	1	1	0	0	0	1	1	0	0	0		8	8	0	92	-3	-2.5
PI-1167	2	2	1	0	0	0	0	1	1	1	0	0			8
PI-1168	2	3	1	1	1	1	0	1	1	1	0	0		7	6	0
PI-1169	2	2	1	0	0	0	0	0	0	0	0	0
PI-1170	2	2	1	0	0	0	0	1	1	0	0	0			8
PI-1171	2	2	1	0	0	0	0	0	0	0	0	0
PI-1172	2	2	1	1	0	1	0	1	1	1	0	0
PI-1173	2	3	1	0	0	0	0	0	0	1	0	0
PI-1174	2	3	0	0	0	0	0	0	0	0	0	0
PI-1175	5	4	1	1	0	1	0	1	1	1	1	1		1	1
PI-1176	2	3	1	0	0	0	0	1	1	1	0	0		4
PI-1177	5	6	1	0	0	1	0	1	1	0	1	1		4	8	0
PI-1178	2	3	1	1	0	0	0	1	1	1	0	0		7	8
PI-1179	3	4	1	1	1	0	0	1	1	1	0	1		7	8	0
PI-1180	2	3	1	0	0	0	0	1	1	0	0	0		6	6	0	86	-1.5	-1
SF-1002	1	2	0	0	0	0	0	0	0	0	0	0	0	8	7	1	102	1.5	0
SF-1003	2	2	1	0	0	0	0	1	1	1	0	0
SF-1004	1	2	0	0	0	0	0	0	0	0	0	0		7	7
SF-1005	1	2	0	0	0	0	0	0	0	0	0	0	1
SF-1006	3	2	1	1	1	0	1	1	1	1	0	1	1	6	7	0	108	-2.5	-2.5
SF-1007	1	2	0	0	0	0	0	0	0	0	0	0		7	7
SF-1008	1	2	0	0	0	1	0	0	0	0	0	0		5	5
SF-1009	1	2	0	0	0	0	0	0	0	0	0	0		1	1
SF-1010	2	1	1	1	0	1	0	0	0	1	0	0	1	8	7	0	100	0.5	0
SF-1011	1	2	0	0	0	0	0	0	0	0	0	0	1	8	8	1	111	0.5	0.5
SF-1012	1	2	0	0	0	0	0	0	0	0	0	0		5	8
SF-1013	1	2	0	0	0	0	0	0	0	0	0	0		7	7
SF-1014	1	2	0	0	0	0	0	0	0	0	0	0
SF-1015	1	2	0	0	0	0	0	0	0	0	0	0		8	8	0	105	-1	-1
SF-1016	1	2	0	0	0	0	0	0	0	0	0	0		7	7	0	108	0.5	0.5
SF-1018	1	2	0	0	0	0	0	0	0	0	0	0	0	7	5	1	92	-1.5	-2
SF-1019	1	2	0	0	0	0	0	0	0	0	0	0		7	7
SF-1020	2	2	1	0	0	0	0	0	0	0	0	0	1	8	8	0	89	1.5	1.5
SF-1021	3	4	1	1	0	0	0	1	1	0	1	1		7	6	0	117	1	0.5
SF-1022	2	3	0	1	1	0	0	0	0	0	0	0	1	7	6
SF-1023	1	2	0	0	0	0	0	0	0	0	0	0	0	8	8	0	129	2	2
SF-1024	1	2	0	0	0	1	0	0	0	0	0	0	0	7	8	0	94	1	0.5
SF-1025	1	2	0	0	0	0	0	0	0	0	0	0		8	8	0	86	1	1.5
SF-1026	2	3	1	1	1	1	0	0	0	1	0	0		8	8	0	94	-0.5	0
SF-1028	1	2	0	0	0	0	0	0	0	0	0	0	1	8	7	0	120	1	0.5
SF-1029	1	2	0	0	0	0	0	0	0	0	0	0
SF-1030	1	2	0	0	0	0	0	0	0	0	0	0		8	8	0	122	-1.5	-1.5
SF-1031	2	3	0	0	0	0	0	0	0	0	0	0	0	6	7	0	102	0	-1
SF-1032	1	2	0	0	0	0	0	0	0	0	0	0			7	0	108	0.5	0.5	1	2	2	2	2	1
SF-1033	1	2	0	0	0	0	0	0	0	0	0	0		7	6
SF-1034	1	2	0	0	0	1	0	0	0	0	0	0		8	8	0	120	0	0
SF-1036	5	5	1	1	0	1	1	0	0	0	1	1		7	8	0	105	1	0.5	3	2	2	2	3	2
SF-1037	1	2	0	0	0	0	0	0	0	0	0	0		8	7	0	105	-1	-1	3	2	1	2	3	2
SF-1038	2	3	1	1	1	1	0	1	1	1	0	0		6	8					2	1	1	3	2	2
SF-1039	2	3	1	0	0	0	0	0	0	1	0	1	1	8						2					2
SF-1040	1	2	0	0	0	0	0	0	0	0	0	0	0	8	8	0	105	1	1
SF-1041	1	2	0	0	0	0	0	0	0	0	0	0	0							2					2
SF-1042	3	4	1	0	0	0	0	0	0	1	1	1		3	3					3	1	2	3	1	1
SF-1043	1	2	0	0	0	1	0	0	0	0	0	0		7	7	0	97	-0.5	-1	2	2	2	2	2	1
SF-1045	1	2	0	0	0	1	0	0	0	0	0	0		8	5	0	92	-1	-1.5	3	2	2	2	2	1
SF-1046	5	4	1	1	0	0	1	1	1	1	0	1		5	5	0	100	-0.5	-1	3	1	1	3	1	1
SF-1047	1	2	0	0	0	0	0	0	0	0	0	0	0	7
SF-1048	1	2	0	0	0	0	0	0	0	0	0	0
SF-1049	1	2	0	0	0	0	0	0	0	0	0	0								3					1
SF-1050	1	2	0	0	0	0	0	0	0	0	0	0
SF-1051	1	2	0	0	0	0	0	0	0	0	0	0								1					1
SF-1053	1	2	0	0	0	1	0	0	0	0	0	0	1							2					1
SF-1054	1	2	0	0	0	0	0	0	0	0	0	0		7	7	0	92	-1	-1.5	2	1	3	3	2	2
SF-1055	1	2	0	0	0	0	0	0	0	0	0	0	0		7	0	100	0.5	1	1	1	3	3	1	1
SF-1056	1	2	0	0	0	0	0	0	0	0	0	0		7	7	0	100	1	1	3	3	3	1	3	1
SF-1057	2	3	1	0	0	0	0	0	0	1	0	0		8	8	0	97	1	1	2	2	2	2	2	1
SF-1058	1	2	0	0	0	0	0	0	0	0	0	0		7	6	1	100	-1.5	-1
SF-1059	1	2	0	0	0	0	0	0	0	0	0	0		8	8	0	102	-1.5	-1.5	2	1	1	2	2	2
SF-1060	2	3	1	0	0	0	0	0	0	1	0	0		7	7	0	97	0.5	0.5	2	2	1	2	3	2
SF-1061	1	2	0	0	0	0	0	0	0	0	0	0	0	8						2					2
SF-1062	1	2	0	0	0	0	0	0	0	0	0	0	1		6	0	102	1	1
SF-1063	1	2	0	0	0	0	0	0	0	0	0	0	0	8	7	0				3	1		3	2	2
SF-1064	1	2	0	0	0	0	0	0	0	0	0	0	0	8	8	1				3	3		1	3	1
SF-1065	2	2	1	0	0	0	0	0	0	0	0	0	1	7	7	1	111	-0.5	-0.5	2	3	3	1	3	1
SF-1066	1	2	0	0	0	0	0	0	0	0	0	0	0	7	7	0	97	-0.5	-0.5	1	1	2	3	2	2
SF-1067	1	2	0	0	0	1	0	0	0	0	0	0	1	8	8	0	97			2	2	3	3	2	2
SF-1068	1	2	0	0	0	0	0	0	0	0	0	0	0	5	5	1	100	-1	-1.5
SF-1069	1	2	0	0	0	0	0	0	0	0	0	0		8						2					1
SF-1070	1	2	0	0	0	0	0	0	0	0	0	0								1					2
SF-1071	1	2	0	0	0	1	0	0	0	0	0	0	0	7	7	0	94	0.5	0.5
SF-1072	1	2	0	0	0	0	0	0	0	0	0	0		8	6	0	102	0	0.5	1	1	2	3	1	1
SF-1073	2	3	1	1	1	0	0	1	1	1	0	0		1	1					3	2	2	2	2	1
SF-1075	2	3	0	0	0	0	0	0	0	0	0	0		5	6	0	102	1.5	1.5	3	3	2	1	3	1
SF-1076	1	2	0	0	0	0	0	0	0	0	0	0		7	8	0	92	1	0.5	3	1	3	3	1	1
SF-1079	2	2	0	0	0	0	0	0	0	0	0	0		8	8	0	111	0.5	0
SF-1080	2	1	1	1	0	0	1	0	0	0	0	0	1	7	7	1	117	0	0	1	1	3	3	2	2
SF-1081	1	2	0	0	0	0	0	0	0	0	0	0		8	8	0	74	0	-0.5	2	1	2	3	3	3
SF-1082	1	2	0	0	0	0	0	0	0	0	0	0		7	8	0	92	0	0	2	3	2	1	3	1
SF-1083	2	3	1	0	0	0	0	0	0	1	0	0		8						3					1
SF-1084	2	3	1	0	0	0	0	0	0	1	0	0		7	8	0				3	3	2	1	3	1
SF-1085	2	3	1	0	0	0	0	0	0	0	0	0	1	8											2
SF-1086	1	2	0	0	0	0	0	0	0	0	0	0		5											1
SF-1087	1	2	0	0	0	0	0	0	0	0	0	0	1	7	8	0	132	0.5	1	3	2	3	2	3	2
SF-1088	2	3	0	0	0	1	0	0	0	0	0	0	1	7	6	0	100	0	0	1	1	3	3	1	1
SF-1089	2	3	1	0	0	0	0	0	0	1	0	0	1	5	7	0	94	1	0	3	1	1	2	3	3
SF-1090	1	2	0	1	0	1	0	0	0	0	0	0	0							1					1
SF-1091	1	2	0	0	0	0	0	0	0	0	0	0	0	6	8	1	111	0.5	0	2	3	2	1	3	1
SF-1092	1	2	0	0	0	0	0	0	0	0	0	0	0	7	8	0	86	0.5	0	2	2	2	2	2	1
SF-1093	1	2	0	0	0	0	0	0	0	0	0	0		7	6	0	105	0	0.5
SF-1094	1	2	0	0	0	0	0	0	0	0	0	0	0	8	8	0	129	0	0	2	3	3	1	3	1
SF-1095	2	2	1	1	0	0	0	0	0	0	0	0		7	8	0	114	1	1	2	1	2	3	1	1
SF-1096	1	2	0	0	0	0	0	0	0	0	0	0	0	7	7	0	111	1.5	0.5	3	1	1	3	1	1
SF-1097	1	2	0	0	0	0	0	0	0	0	0	0			7	0	89	0.5	1.5	2	3	2	1	3	1
SF-1098	2	1	1	1	1	0	1	0	0	0	0	0	1	6						2					1
SF-1099	1	2	0	0	0	0	0	0	0	0	0	0	1	8
SF-1100	1	2	0	0	0	1	0	0	0	0	0	0	0	6	7	1	74	1	1	3	1	3	3	1	1
SF-1101	2	2	1	1	0	0	0	1	1	1	0	0	1	6	6	1	117	0.5	1
SF-1102	1	2	0	0	0	0	0	0	0	0	0	0			6	1	111	-1	-0.5	3	2	1	2	3	2
SF-1104	3	3	1	1	0	0	1	0	0	0	0	1		7	6					3	2	3	3	3	3
SF-1105	2	3	1	0	0	0	0	1	1	0	0	0	1	6	7	1	102	-2.5	-2	2	1	1	3	1	1
SF-1106	2	2	1	0	0	0	0	0	0	0	0	0								2					1
SF-1107	2	3	1	1	1	1	0	1	1	1	0	0	1	6						2					1
SF-1108	1	2	0	0	0	0	0	0	0	0	0	0		8	8	0	92	0.5	0
SF-1109	2	2	1	0	0	0	0	0	0	1	0	0								3					1
SF-1110	1	2	0	0	0	0	0	0	0	0	0	0	0	7	6	0	114	-0.5	-0.5	2	1	1	3	3	3
SF-1111	1	2	0	0	0	0	0	0	0	0	0	0		7	7	1	81	-0.5	-1	2	1	2	3	2	2
SF-1112	2	3	1	1	0	0	0	1	1	1	0	1
SF-1113	1	2	0	1	0	1	0	0	0	0	0	0	1	6	5	0	81	0.5	0	3	1	1	2	2	2
SF-1114	2	3	1	1	1	1	0	0	0	1	0	0	1	7	8					2	1	2	3	3	3
SF-1115	2	3	1	0	0	0	0	1	1	1	0	0	1	7						1					2
SF-1116	1	2	0	0	0	0	0	0	0	0	0	0		4	4	0				1	2	3	2	2	1
SF-1117	1	2	0	0	0	0	0	0	0	0	0	0		8	8	0	108	-0.5	0	3	2	3	2	3	2
SF-1118	2	3	1	0	0	0	0	1	1	1	0	0		1	1					2	3	2	1	3	1
SF-1119	2	2	1	0	0	0	0	0	0	1	0	0	1	6	7	0	94	1.5	0.5	2	1	2	3	3	3
SF-1120	1	2	0	0	0	0	0	0	0	0	0	0		7	7	0	94	-0.5	-0.5	2	1	2	3	3	3
SF-1121	1	2	0	0	0	0	0	0	0	0	0	0			8	0	94	0	-0.5	1	2	2	2	2	1
SF-1122	1	2	0	0	0	0	0	0	0	0	0	0	1	6						3					1
SF-1123	2	2	1	0	0	1	0	0	0	0	0	0	1	6	5	0	65	0.5	-0.5	2	2	1	1	3	1
SF-1124	1	2	0	0	0	0	0	0	0	0	0	0	1	8	5	0	94	0	-1	3	1	3	3	2	2
SF-1125	2	3	1	1	1	1	1	1	1	1	0	0		7	7	1	127	1	1	3	1	2	3	1	1
SF-1126	1	2	0	1	1	1	0	0	0	0	0	0		6	7	1	120	0.5	0
SF-1127	2	2	1	0	0	0	0	1	1	0	0	0		5
SF-1128	1	2	0	1	0	1	0	0	0	0	0	0		7	8		97	1.5	1.5	2	2	2	3	2	2
SF-1129	2	3	0	0	0	0	0	0	0	0	0	0		1	1					2	2	3	2	3	2
SF-1130	5	5	1	1	0	0	1	1	1	1	1	1		1	1					3	3	3	1	3	1
SF-1131	1	2	0	0	0	0	0	0	0	0	0	0	0	7	6	1	120	1.5	1.5	2	2	2	2	3	2
SF-1132	1	2	0	0	0	0	0	0	0	0	0	0		3	4	1	100	-1.5	-1.5	2	1	1	3	2	2
SF-1133	1	2	0	0	0	0	0	0	0	0	0	0		8	5	0	94	0.5	0.5	1	2	2	2	2	1
SF-1134	1	2	0	0	0	0	0	0	0	0	0	0		7	5	1	92	-1	-0.5	3	1	2	3	1	1
SF-1135	2	3	1	1	1	0	0	1	1	1	0	0		7	7	0	81	-1	-0.5	3	1	2	3	1	2
SF-1136	2	3	1	0	0	1	0	1	1	0	0	0								2					2
SF-1137	1	2	0	0	0	0	0	0	0	0	0	0	0	7	5	1	114	-0.5	-0.5
SF-1138	2	3	0	0	0	0	0	0	0	0	0	0	0	7	7	0	76	0	0	2	2	1	2	2	1
SF-1141	1	2	0	0	0	0	0	0	0	0	0	0		7	7					2	2	2	2	2	1
SF-1142	1	2	0	0	0	0	0	0	0	0	0	0	0	8	8	0	117	-1	-0.5
SF-1143	1	2	0	0	0	0	0	0	0	0	0	0	0		8	0				1	2	2	2	3	2
SF-1144	1	2	0	0	0	0	0	0	0	0	0	0	0	6	8	0	102	0.5	0.5	2	3	2	2	3	2
SF-1145	2	1	1	1	1	0	1	0	0	0	0	0		7	8	0	124	1.5	1	2	1	1	3	1	1
SF-1146	1	2	0	0	0	0	0	0	0	0	0	0	0	8	8	0	84	-1.5	-2	1	2	3	2	2	1
SF-1148	1	2	0	0	0	0	0	0	0	0	0	0	0	5	7	1	79	1	0.5	3	2	1	2	3	2
SF-1149	1	2	0	0	0	0	0	0	0	0	0	0		7	7	1	105	0	0
SF-1150	3	4	1	1	1	0	0	1	1	1	0	1	1	8	7	0	108	-0.5	-0.5	2	1	2	3	3	3
SF-1151	1	2	0	0	0	0	0	0	0	0	0	0	1	8	7	0				1	1	3	3	2	2
SF-1152	2	2	1	0	0	1	0	0	0	1	0	0		4	5	0	76	0.5	0	3	2	3	2	3	2
SF-1153	1	2	0	0	0	0	0	0	0	0	0	0		7	7	0	102	0	-0.5	1	1	2	3	1	2
SF-1154	1	2	0	0	0	0	0	0	0	0	0	0	0	8	8	0	94	0.5	0	1	2	1	2	2	1
SF-1155	1	2	0	0	0	0	0	0	0	0	0	0		8	7	0	94	1.5	1	1	2	3	2	2	1
SF-1156	1	2	0	0	0	0	0	0	0	0	0	0	1	7	6	1	86	0.5	0	2	1	2	3	3	3
SF-1157	1	2	0	0	0	0	0	0	0	0	0	0	0	5	6	0	89	0	0	1	1	1	3	3	3
SF-1158	5	1	1	1	1	0	1	0	0	1	0	0	1	7	7	0	140	1	1	2	1	1	3	2	2
SF-1160	1	2	0	0	0	0	0	0	0	0	0	0	0
SF-1161	1	2	0	0	0	0	0	0	0	0	0	0	0	4	6	0	120	0.5	0	2	1		3	1	1
SF-1162	2	3	1	1	0	0	0	1	1	1	0	0		1	1					3	2	2	2	2	1
SF-1163	1	2	0	0	0	0	0	0	0	0	0	0	0	8	7	0	120	1.5	1	2	3	2	1	3	1
SF-1164	1	2	0	0	0	0	0	0	0	0	0	0		7	6	0	86	-0.5	0	3	2	3	2	2	1
SF-1165	1	2	0	0	0	0	0	0	0	0	0	0	1	5	5	1	89	0.5	0.5	3	1		3	3	3
SF-1166	5	4	1	0	0	0	0	1	1	0	1	1		5	5	1	84	-0.5	0	2	3	3	1	3	1
SF-1167	1	2	0	0	0	0	0	0	0	0	0	0	0		8	0				3	2	1	2	3	2
SF-1168	1	2	0	0	0	1	0	0	0	0	0	0		7	1					3	1	2	3	1	1
SF-1169	1	2	0	0	0	0	0	0	0	0	0	0		8						1					1
SF-1170	1	2	0	0	0	0	0	0	0	0	0	0	0	8	8	0	100	2.5	2	2	2	2	2	3	2
SF-1171	1	2	0	0	0	0	0	0	0	0	0	0			7	0	84	0	-1	2	1	3	3	1	1
SF-1172	1	2	0	0	0	1	0	0	0	0	0	0								3					1
SF-1173	1	2	0	0	0	0	0	0	0	0	0	0
SF-1174	1	2	0	0	0	0	0	0	0	0	0	0
SF-1175	1	2	0	0	0	0	0	0	0	0	0	0	1	8	8	0	111	0.5	0.5	2	2	2	2	2	2
SF-1176	1	2	0	0	0	0	0	0	0	0	0	0		6	5	1	92	1	0.5	3	1		3	3	3
SF-1177	1	2	0	0	0	0	0	0	0	0	0	0		8	8	0
SF-1178	1	2	0	0	0	0	0	0	0	0	0	0		8	8	0	100	1	1.5	3	3	3	1	3	1
SF-1179	1	2	0	0	0	0	0	0	0	0	0	0		8	7	0	102	1.5	1	1	1	2	3	1	1
SF-1180	1	2	0	0	0	0	0	0	0	0	0	0	1	7	5	1	97	0.5	1	3	2	3	2	2	1
SF-1181	1	2	0	0	0	0	0	0	0	0	0	0	1	7						3					2
SF-1182	2	3	1	1	1	1	0	0	0	1	0	0	1	7	6	0	94	-0.5	-1	3	1	2	3	1	1
SF-1183	2	2	1	1	1	1	1	1	1	1	0	0		5	5	0	84	-2	-2	2	1	3	3	2	2
SF-1184	1	2	0	0	0	0	0	0	0	0	0	0	1	8	8	0	127	2	2	2	1	3	3	2	2
SF-1185	1	2	0	0	0	0	0	0	0	0	0	0
SF-1186	1	2	0	0	0	0	0	0	0	0	0	0		7	7	1	76	-3	-3	1	1	2	3	2	1
SF-1187	1	2	0	0	0	0	0	0	0	0	0	0	0	6	6	1	84	0.5	0.5	3	2	1	2	3	2
SF-1188	1	2	0	0	0	0	0	0	0	0	0	0	0	5	5	1
SF-1189	1	2	0	0	0	0	0	0	0	0	0	0		8						2					1
SF-1190	1	2	0	0	0	0	0	0	0	0	0	0	0	7	7	0	81	0	0	3	2	1	2	2	1
SF-1191	1	2	0	0	0	0	0	0	0	0	0	0	0	7	6	0	108	0.5	1	2	2	1	3	1	1
SF-1192	1	2	0	0	0	0	0	0	0	0	0	0	0	8	8	0	100			2	3	3	2	3	2
SF-1193	1	2	0	0	0	0	0	0	0	0	0	0	0	7	7	0	105	1	1	1	3	3	1	3	1
SF-1194	1	2	0	0	0	0	0	0	0	0	0	0	1	7	7	0	102	1.5	1	3	2	2	2	2	1
SF-1195	1	2	0	0	0	0	0	0	0	0	0	0		7	8	0	102			3
SF-1196	1	2	0	0	0	0	0	0	0	0	0	0	0	7	6	0	94	1	1.5	2	2		2	2	1
SF-1197	1	2	0	0	0	0	0	0	0	0	0	0	0	8	7	0	132	0	0	1	2	2	2	2	1
SF-1198	1	2	0	0	0	0	0	0	0	0	0	0	1	5	6	1	94	0.5	0.5	2					1
SF-1200	4	4	1	1	0	0	0	1	1	1	1	1		4	6	0	108	1	1	2	2	3	2	2	1
SF-1201	1	2	0	0	0	0	0	0	0	0	0	0	0	7	7	1	102	0.5	0	2	3	3	1	3	1
SF-1203	1	2	0	0	0	0	0	0	0	0	0	0	0	8	8	0	97	1.5	1.5	2	2	2	2	2	2
SF-1204	2	3	1	1	1	1	0	0	0	1	0	0		6	8	0	79	-2	-2.5	3	1	1	3	2	2
SF-1205	1	2	0	0	0	0	0	0	0	0	0	0		4	6	1	111	0	0	2	2	2	2	3	2
SF-1206	1	2	0	0	0	1	0	0	0	0	0	0	0	8	8	0	105	1	1	2	3	2	1	3	1
SF-1207	2	2	1	1	1	0	0	1	1	0	0	0		5	6	1	114	0.5	0	2	2	3	2	2	1
SF-1208	1	2	0	0	0	0	0	0	0	0	0	0	0	5	5	1	94	-0.5	-0.5	1	3	2	1	3	1
SF-1209	1	2	0	0	0	1	0	0	0	0	0	0								3					2
SF-1210	2	2	1	0	0	0	0	1	1	0	0	0	1	8	7	0	111			3	1	2	3	2	2
SF-1211	1	2	0	0	0	0	0	0	0	0	0	0		3	1					1	3	2	1	3	1
SF-1214	1	2	0	0	0	0	0	0	0	0	0	0		8	8	0	105	1.5	1	1	3	3	1	3	1
SF-1215	1	2	0	0	0	0	0	0	0	0	0	0								3					2
SF-1216	1	2	0	0	0	0	0	0	0	0	0	0								3					2
SF-1217	1	2	0	0	0	0	0	0	0	0	0	0	0	8	5	1	59			3	1	2	3	1	1
SF-1218	1	2	0	0	0	0	0	0	0	0	0	0	0	7						3					1
SF-1219	1	2	0	0	0	0	0	0	0	0	0	0	1	6	6	0	124	1	1	2	2	3	2	2	1
SF-1220	2	3	1	1	1	1	0	1	1	1	0	0	1	6	6	1	102			2	2	2	2	2	1
SF-1221	1	2	0	0	0	0	0	0	0	0	0	0	0	7	8	0	86	0.5	0.5	2	1	2	3	2	2
SF-1222	1	2	0	0	0	0	0	0	0	0	0	0		5						3					3
SF-1223	1	2	0	0	0	0	0	0	0	0	0	0	0	8	7	0	111	1	1	1	1	2	3	2	2
SF-1224	1	2	0	0	0	0	0	0	0	0	0	0		7						1					2
SF-1225	1	2	0	0	0	0	0	0	0	0	0	0		8						2					2
SF-1226	1	2	0	0	0	0	0	0	0	0	0	0		6	5	1	84	-0.5	-0.5	2	2	2	3	3	3
SF-1227	1	2	0	0	0	0	0	0	0	0	0	0		7	8	0				2	2	1	2	2	1
SF-1228	1	2	0	0	0	0	0	0	0	0	0	0			7	0	59	-2.5	-3.5
SF-1229	2	3	1	1	1	0	0	1	1	0	0	0	1	5	5	1	94	1	0	2	3	3	1	3	1
SF-1230	1	2	0	1	1	1	0	0	0	0	0	0	0	8	8	0				3	3	3	2	3	1
SF-1231	1	2	0	0	0	1	0	0	0	0	0	0								2					1
SF-1232	1	2	0	0	0	0	0	0	0	0	0	0			8	0	102	1	1	2	2	2	2	3	2
SF-1233	3	4	1	0	0	0	0	0	0	1	0	1		5	5	1	108	1	0.5	2	1	2	3	2	2
SF-1234	1	2	0	0	0	0	0	0	0	0	0	0		7	7	1	92	-0.5	0	2	2	2	2	2	1
SF-1235	2	3	1	0	0	0	0	1	1	0	0	0		8	8	0	94	-1	-1.5	3	2	2	2	2	1
SF-1236	1	2	0	0	0	0	0	0	0	0	0	0	0	6	6	1				2	2	1	2	2	1
SF-1237	1	2	0	0	0	0	0	0	0	0	0	0	0		4	1
SF-1238	1	2	0	0	0	0	0	0	0	0	0	0			7	0	89	-1	-1	1	2	3	2	2	1
SF-1239	2	3	1	0	0	1	0	0	0	0	0	0			8	0	122	1	1	3	2	1	2	2	1
SF-1240	2	2	1	0	0	1	0	0	0	0	0	0		5	5	0	84	-2.5	-2.5	2	2	3	2	2	1
SF-1241	1	2	0	0	0	1	0	0	0	0	0	0		5	5	0	92	-0.5	0	2	1	2	3	2	2
SF-1242	2	2	1	1	1	1	1	1	1	1	0	0								2					1
SF-1243	1	2	0	0	0	0	0	0	0	0	0	0		6
SF-1244	1	2	0	0	0	0	0	0	0	0	0	0	0	8	7	0				2	2	2	2	2	1
SF-1245	1	2	0	0	0	0	0	0	0	0	0	0	1	6	8	0	124	0.5	0.5	2	2	1	2	2	1
SF-1246	4	4	1	1	0	1	1	1	1	1	0	1	1	5	8	0	100	-0.5	0	1	2	3	2	3	2
SF-1247	2	2	1	0	0	0	0	1	1	0	0	0		7	6	1				2	1	2	3	2	2
SF-1248	1	2	0	0	0	0	0	0	0	0	0	0	1		7	0	108	-0.5	0	2	2	2	2	2	1
SF-1249	1	2	0	0	0	0	0	0	0	0	0	0			7	0	105	1	1	2	1	2	3	3	3
SF-1250	1	2	0	0	0	0	0	0	0	0	0	0	0	5	6	1	100	0	0	2	1	1	3	3	3
SF-1251	1	2	0	0	0	1	0	0	0	0	0	0	0		7	1	81	0.5	0
SF-1252	1	2	0	0	0	0	0	0	0	0	0	0		7	6	0	105	-0.5	0	1	1		3	2	2
SF-1253	1	2	0	0	0	0	0	0	0	0	0	0	1	6						2					2
SF-1254	1	2	0	0	0	0	0	0	0	0	0	0								1					1
SF-1255	1	2	0	0	0	0	0	0	0	0	0	0	0	7	7	1	122	-0.5	-1.5	1	1	3	3	1	1
SF-1256	1	2	0	0	0	0	0	0	0	0	0	0	0	6						3					2
SF-1257	1	2	0	0	0	1	0	0	0	0	0	0	0	7	8	0	89	-0.5	-0.5	3	1	1	3	2	2
SF-1258	2	2	1	0	0	0	0	1	1	0	0	0		5						1					2
SF-1259	1	2	0	0	0	0	0	0	0	0	0	0	1	8	8	0	94	0.5	1	1	2	3	2	2	1
SF-1260	1	2	0	0	0	0	0	0	0	0	0	0								2					1
SF-1261	5	4	1	0	0	0	0	1	1	0	1	1		3	4	0				3	2	3	2	2	1
SF-1262	1	2	0	0	0	0	0	0	0	0	0	0	0	8	7	0	120	-0.5	-1
SF-1263	2	2	0	1	1	1	0	0	0	0	0	0			5	0	102	0	-1	3	2	2	2	2	1
SF-1264	1	2	0	0	0	0	0	0	0	0	0	0	1		6	0				2	1	3	3	1	1
SF-1265	2	3	1	1	0	0	1	0	0	0	0	0		7	8	0	97	1	0	2	1	2	3	2	2
SF-1266	3	3	1	1	0	0	0	0	0	1	0	1			7	0	102	-1	-1	2	1	2	3	2	2
SF-1267	1	2	0	0	0	0	0	0	0	0	0	0	1	1	1					3	2	2	2	2	1
SF-1268	1	2	0	0	0	1	0	0	0	0	0	0		8	7	0	114	0.5	1	2	2	2	2	2	1
SF-1269	1	2	0	0	0	0	0	0	0	0	0	0	0	7	7	0	97			2	2	1	2	3	2
SF-1270	1	2	0	0	0	0	0	0	0	0	0	0		5	6	0	97	-0.5	0	2	1	3	3	2	2
SF-1271	1	2	0	0	0	0	0	0	0	0	0	0		5	1
SF-1272	1	2	0	0	0	0	0	0	0	0	0	0	0	6	5	1				3	2	3	2	2	1
SF-1273	1	2	0	0	0	0	0	0	0	0	0	0		8	8	0	97	1	1	1	1	2	3	2	2
SF-1274	1	2	0	0	0	0	0	0	0	0	0	0								3					2
SF-1275	2	3	1	1	0	0	0	1	1	1	0	0		7	7	1	102	0.5	0	2	2	2	3	3	3
SF-1276	1	2	0	1	1	1	0	0	0	0	0	0		7	7	1	105	1	1	1	2	2	2	2	1
SF-1277	2	2	1	0	0	0	0	0	0	0	0	0	1	7	7	0	86	0	0	1	2	2	2	2	1
SF-1278	2	3	1	1	0	0	0	1	1	1	0	0		6	7	0				1	1	2	3	2	2
SF-1279	3	3	1	1	0	0	0	1	1	0	1	1		4	7	0				2	3	2	1	3	1
SF-1280	1	2	0	0	0	0	0	0	0	0	0	0		7						3					1
SF-1281	1	2	0	0	0	1	0	0	0	0	0	0	1	7	6	1	111	1.5	1.5	1	2	3	2	2	1
SF-1282	1	2	0	0	0	0	0	0	0	0	0	0	0	8	8	0	105	0	0	1	2	3	2	3	2
SF-1283	1	2	0	0	0	0	0	0	0	0	0	0
SF-1284	1	2	0	0	0	0	0	0	0	0	0	0		8	8	0	122	0	0.5	2	1	2	3	1	1
SF-1285	1	2	0	0	0	0	0	0	0	0	0	0	2	7	7	0	117	1	1
SF-1286	2	3	1	1	0	0	0	0	0	0	0	0		4						3					2
SF-1287	1	2	0	0	0	0	0	0	0	0	0	0	2	8	7	0	111	0	0	2	3	3	1	3	1
SF-1288	1	2	0	0	0	0	0	0	0	0	0	0	0	6	5	1	81	-1	0.5	1	1	2	3	2	2
SF-1289	2	2	1	1	1	0	0	1	1	1	0	0	1	6	6	1	146	-1	-2	3	2	2	2	3	2
SF-1290	1	2	0	0	0	0	0	0	0	0	0	0	0	8	8	0	122	1.5	1.5	2	2	1	2	2	1
SF-1291	2	2	1	0	0	0	0	1	1	0	0	0		8						2					1
SF-1292	1	2	0	1	1	1	0	0	0	0	0	0	1	5	5	0	114	1	1	1	3	3	1	3	1
SF-1293	4	4	1	1	0	0	0	0	0	0	0	1								3					2
SF-1294	1	2	0	0	0	0	0	0	0	0	0	0	0	7	7	1	89	-1.5	-1.5	1	1	3	3	3	3
SF-1295	1	2	0	0	0	1	0	0	0	0	0	0		7
SF-1296	1	2	0	0	0	0	0	0	0	0	0	0	1	7	7	0	120	-1	-1	3	1	1	3	3	3
SF-1297	2	3	1	0	0	0	0	1	1	1	0	0		6						3					3
SF-1298	1	2	0	0	0	0	0	0	0	0	0	0		8
SF-1299	1	2	0	0	0	0	0	0	0	0	0	0		7						2					2
SF-1300	1	2	0	0	0	0	0	0	0	0	0	0		7	7	0	108	-2	-2	2	1	3	3	2	2
SF-1301	1	2	0	0	0	0	0	0	0	0	0	0								2					1
SF-1302	1	2	0	0	0	0	0	0	0	0	0	0	0							2					2
SF-1303	1	2	0	0	0	1	0	0	0	0	0	0								1					3
SF-1304	1	2	0	0	0	0	0	0	0	0	0	0	0							3					1
SF-1305	1	2	0	0	0	0	0	0	0	0	0	0	0	7	6	1	102	0.5	0.5	2	2	2	2	3	2
SF-1306	1	2	0	0	0	1	0	0	0	0	0	0		5	6	0	100	0.5	-0.5	2	2	3	2	3	2
SF-1307	1	2	0	0	0	0	0	0	0	0	0	0								2					3
SF-1308	1	2	0	0	0	0	0	0	0	0	0	0		8	8	0	120	1.5	1
SF-1309	1	2	0	0	0	0	0	0	0	0	0	0		7						2					1
SF-1310	1	2	0	0	0	0	0	0	0	0	0	0	0	5	7	1	97	-1	-0.5
SF-1311	2	2	1	0	0	1	0	0	0	0	0	0		8	7	0	86	-0.5	0	3	1	3	3	2	2
SF-1312	1	2	0	0	0	0	0	0	0	0	0	0			5	0	68	0	-1	3	2	3	2	3	2
SF-1313	1	2	0	0	0	0	0	0	0	0	0	0	1	7						2					1
SF-1314	4	5	1	1	0	1	0	1	1	0	1	1		5	8	0	100	0.5	0.5	2	1	2	3	1	1
SF-1315	1	2	0	0	0	0	0	0	0	0	0	0		3	5	1	71	-0.5	-0.5	2	1	1	3	3	3
SF-1316	1	2	0	0	0	0	0	0	0	0	0	0		1	1					3	2	2	2	3	2
SF-1318	1	2	0	0	0	0	0	0	0	0	0	0		8	7	0	129	1	0.5	2	3	3	1	3	1
SF-1319	1	2	0	0	0	0	0	0	0	0	0	0		8	8	0	124	1	1
SF-1320	1	2	0	0	0	0	0	0	0	0	0	0	1	8	8	0	100	1	1
SF-1321	2	3	1	0	1	0	0	1	1	1	0	0		8						2					1
SF-1322	1	2	0	0	0	0	0	0	0	0	0	0	0	8	8	0	105	0.5	0	1	1	1	3	2	3
SF-1323	1	2	0	0	0	0	0	0	0	0	0	0	1	8						2					2
SF-1324	1	2	0	0	0	0	0	0	0	0	0	0	1	7	7	0	114	1	0
SF-1325	1	2	0	0	0	1	0	0	0	0	0	0		6	5	1	100	1.5	1	3	1	1	3	1	1
SF-1326	3	4	1	1	1	0	0	1	1	1	0	1		5	6	0	92	1	1.5	1	3	3	1	3	1
SF-1327	3	4	1	0	0	1	0	1	1	1	1	1	1	7						1					1
SF-1328	2	2	1	0	0	0	0	1	1	0	0	0		7	8	0	100	1	1.5	1	1	3	3	2	2
SF-1329	1	2	0	0	0	0	0	0	0	0	0	0	0		6	1	105	1	1	1	2	2	2	1	1
SF-1330	1	2	0	0	0	0	0	0	0	0	0	0	1	8						1					1
SF-1332	2	2	1	0	0	1	0	0	0	0	0	0		6	6	1	76	-1	-1.5	2	1	3	3	2	3
SF-1333	1	2	0	0	0	0	0	0	0	0	0	0	0	6	7	1	111	-2.5	-1	2	2	1	3	3	3
SF-1334	2	2	1	0	0	0	0	1	1	0	0	0		6	7					3	1	2	3	2	2
SF-1335	1	2	0	0	0	0	0	0	0	0	0	0	0	8	8	0	108	-0.5	-0.5	3	2	1	2	2	1
SF-1336	1	2	0	0	0	0	0	0	0	0	0	0		8						3					1
SF-1337	1	2	0	0	0	1	0	0	0	0	0	0		5	5	1	86	-1	-1	1	1	3	3	2	2
SF-1338	1	2	0	0	0	0	0	0	0	0	0	0	1							3					1
SF-1339	1	2	0	0	0	0	0	0	0	0	0	0		7						2					2
SF-1340	1	2	0	0	0	0	0	0	0	0	0	0		8	8	0	108	0.5	0	2	1	2	3	3	3
SF-1341	2	2	1	0	0	1	0	0	0	0	0	0		6						2					2
SF-1342	1	2	0	0	0	0	0	0	0	0	0	0	0	6	7	1	135	1	0.5	2	1	3	3	3	3
SF-1343	1	2	0	0	0	0	0	0	0	0	0	0		8	8	0	108	1.5	1.5	3	1	2	3	2	2
SF-1344	2	3	0	1	0	0	0	0	0	0	0	0													2
SF-1345	6	2	1	1	0	0	1	1	1	1	0	1	1	7	6	0	150	1	1	3	3	1	1	3	1
SF-1346	1	2	0	0	0	0	0	0	0	0	0	0	1	8	8					3	2	1	2	2	1
