# Supplementary material for: Uncovering precision phenotype-biomarker associations in traumatic brain injury using topological data analysis
Source: PLoS One. 2017 Mar 3;12(3):e0169490. doi: 10.1371/journal.pone.0169490 (PMC5336356; doi:10.1371/journal.pone.0169490)
Supplement: S1 Metadata — Variables listed in column A of the S1 Metadata file are copied and transposed from the first row of variables in the S1 Dataset, and accompanied by definitions and value ranges and ordinal codes for each variable. (XLSX) [file pone.0169490.s011.xlsx]

## Sheet: Metadata
Variable Name	Variable Type	Variable Description	Values
PatientNum	String	TRACK-TBI pilot unique identifier	De-identified Patient ID
Marshall	Numeric	Marshall CT Score	Range from 1 - 6
Rotterdam	Numeric	Rotterdam CT Score	Range from 1 - 6
CT_INTRACRANIAL_FINAL	Numeric	CT Brain Pathology	0 = "No", 1 = "Yes"
SKULLFX	Numeric	CT Skull Fracture	0 = "No", 1 = "Yes"
SKULLBASEFX	Numeric	CT Skull Base Fracture	0 = "No", 1 = "Yes"
FACIALFX	Numeric	CT Facial Fracture	0 = "No", 1 = "Yes"
EDH_FINAL	Numeric	CT Epidural Hematoma	0 = "No", 1 = "Yes"
SDH_FINAL	Numeric	CT Subdural Hematoma	0 = "No", 1 = "Yes"
SAH_FINAL	Numeric	CT Subarachnoid Hemorrhage	0 = "No", 1 = "Yes"
CONTUSION_FINAL	Numeric	CT Contusion	0 = "No", 1 = "Yes"
MIDLINESHIFT_FINAL	Numeric	CT Midline Shift	0 = "No", 1 = "Yes"
CISTERNCOMP_FINAL	Numeric	CT Cisternal Compression	0 = "No", 1 = "Yes"
MR_result	Numeric	MRI Brain Pathology	0 = "No", 1 = "Yes", 2 = "Indeterminate"
GOSE_OverallScore3M	Numeric	GOSE Score (3 months)	Range from 1 - 8
GOSE_OverallScore6M	Numeric	GOSE Score (6 months)	Range from 1 - 8
PTSD_6mo	Numeric	PTSD DSM-IV Diagnosis (6 months)	0 = "No", 1 = "Yes"
PCLTotalScore_6mo	Numeric	PTSD Checklist-Civilian Total Score (6 months)	Range from 17 - 83
WAIS_PSI_Composite_6mo	Numeric	WAIS PSI Composite Score (6 months)	Range from 50 - 150
CVLTShortDelayCuedRecallStandardScore_6mo	Numeric	CVLT Short Delay Cued Recall Standard Score (6 months)	Range from -4.0 - 2.5
CVLTLongDelayCuedRecallStandardScore_6mo	Numeric	CVLT Long Delay Cued Recall Standard Score (6 months)	Range from -3.5 - 2.5
rs4680	Numeric	COMT SNP Genotype	1 = "Met/Met", 2 = "Met/Val", 3 = "Val/Val"
rs6277	Numeric	DRD2 SNP Genotype	1 = "C/C", 2 = "C/T", 3 = "T/T"
rs3219119	Numeric	PARP1 SNP Genotype	1 = "A/A", 2 = "A/T", 3 = "T/T"
rs11604671	Numeric	ANKK1 SNP Gly318Arg	1 = "A/A", 2 = "A/G", 3 = "G/G"
rs4938016	Numeric	ANKK1 SNP Gly442Arg	1 = "C/C", 2 = "C/G", 3 = "G/G"
rs1800497	Numeric	ANKK1 SNP Glu713Lys	1 = "C/C", 2 = "C/T", 3 = "T/T"
